# Supplementary material for: The Association between Blood Concentrations of PCDD/DFs, DL-PCBs and the Risk of Type 2 Diabetes Mellitus and Thyroid Cancer in South Korea
Source: Int J Environ Res Public Health. 2022 Jul 18;19(14):8745. doi: 10.3390/ijerph19148745 (PMC9320419; doi:10.3390/ijerph19148745)
Supplement: Supplementary file 1 [file ijerph-19-08745-s001.zip]

Archive with 1 entries (1 files):
- ijerph-1770965-supplementary.pdf
